# Supplementary material for: Artificial intelligence-guided quantitative coronary CT assessment to rule-in or rule-out myocardial ischaemia
Source: Eur Heart J Cardiovasc Imaging. 2026 Apr 13;27(6):1192–204. doi: 10.1093/ehjci/jeag094 (PMC13222718; doi:10.1093/ehjci/jeag094)
Supplement: jeag094_Supplementary_Data [file jeag094_supplementary_data.zip]

Archive with 5 entries (5 files):
- Supplementary Figure 1A.PNG
- Supplementary Figure 1B.PNG
- Supplementary Figure 2A.png
- Supplementary Figure 2B.png
- Supplementary Figure 2C.PNG
